# Supplementary material for: Research Progress on the Species and Diversity of Ants and Their Three Tropisms
Source: Insects. 2023 Nov 18;14(11):892. doi: 10.3390/insects14110892 (PMC10672356; doi:10.3390/insects14110892)
Supplement: Supplementary file 1 [file insects-14-00892-s001.zip]

Archive with 1 entries (1 files):
- insects-2660410-supplementary.pdf
